# Supplementary material for: Molecular Epidemiologic Source Tracking of Orally Transmitted Chagas Disease, Venezuela
Source: Emerg Infect Dis. 2013 Jul;19(7):1098–101. doi: 10.3201/eid1907.121576 (PMC3903455; doi:10.3201/eid1907.121576)
Supplement: Technical Appendix 2 — Trypanosoma cruzi isolates and clones analyzed in a study of the molecular epidemiologic source tracking of 2 outbreaks of oral Chagas disease, Venezuela. [file 12-1576-Techapp-s2.xlsx]

## Sheet: Sheet1
Technical Appendix 2. Trypanosoma cruzi isolates and clones analyzed in a study of the molecular epidemiologic source tracking of 2 outbreaks of oral Chagas disease, Venezuela
Code	Locality	A priori population	DAPC Population	STATE	SPECIES	Isolation method	Patient Age	Symptom*	Date of Isolation
ACJV1206	Anzoategui	NA	5	Anzoategui	Rhodnius prolixus	Via mouse	ND	NA	2006
ACJV906	Anzoategui	NA	6	Anzoategui	Rhodnius prolixus	Via mouse	ND	NA	2006
AM10	Anzoátegui	NA	15	Anzoátegui	Didelphis marsupialis	Xendiagnosis	ND	NA	2004
DM30	Anzoátegui	NA	1	Anzoátegui	Didelphis marsupialis	Xendiagnosis	ND	NA	1999
X11912	Aroa	NA	8	Anzoátegui	Human	Via mouse	61	ND	2004
PGN31	Aragua	NA	6	Aragua	Panstrongylus geniculatus	Via mouse	ND	NA	2000
BAJV104	Soco	NA	8	Barinas	Human	Haemoculture	84	ND	2004
LL2DR	Barinas	NA	6	Barinas	Rhodnius prolixus	Via mouse	ND	NA	2004
ANT1	Antímano	ANTHUMAN	17	Dto Capital	Human	Haemoculture	2	Acute Phase	2010
ANT10R	Antímano	ANTHUMAN	9	Dto Capital	Human	Via mouse	1	Acute Phase	2010
ANT12	Antímano	ANTHUMAN	7	Dto Capital	Human	Haemoculture	11	Acute Phase	2010
ANT12R	Antímano	ANTHUMAN	16	Dto Capital	Human	Via mouse	11	Acute Phase	2010
ANT13R	Antímano	ANTHUMAN	16	Dto Capital	Human	Via mouse	11	Acute Phase	2010
ANT16	Antímano	ANTHUMAN	7	Dto Capital	Human	Haemoculture	9	Acute Phase	2010
ANT16R	Antímano	ANTHUMAN	16	Dto Capital	Human	Via mouse	9	Acute Phase	2010
ANT17	Antímano	ANTHUMAN	7	Dto Capital	Human	Haemoculture	6	Acute Phase	2010
ANT18R	Antímano	ANTHUMAN	7	Dto Capital	Human	Via mouse	28	Acute Phase	2010
ANT2	Antímano	ANTHUMAN	2	Dto Capital	Human	Via mouse	3	Acute Phase	2010
ANT3	Antímano	ANTHUMAN	16	Dto Capital	Human	Haemoculture	24	Acute Phase	2010
ANT3C1	Antímano	ANTHUMAN	16	Dto Capital	Human	Haemoculture	24	Acute Phase	2010
ANT3C12	Antímano	ANTHUMAN	16	Dto Capital	Human	Haemoculture	24	Acute Phase	2010
ANT3C6	Antímano	ANTHUMAN	16	Dto Capital	Human	Haemoculture	24	Acute Phase	2010
ANT3P1C10	Antímano	ANTHUMAN	16	Dto Capital	Human	Haemoculture	24	Acute Phase	2010
ANT3P1C11	Antímano	ANTHUMAN	16	Dto Capital	Human	Haemoculture	24	Acute Phase	2010
ANT3P1C8	Antímano	ANTHUMAN	16	Dto Capital	Human	Haemoculture	24	Acute Phase	2010
ANT4	Antímano	ANTHUMAN	7	Dto Capital	Human	Haemoculture	24	Acute Phase	2010
ANT4R	Antímano	ANTHUMAN	17	Dto Capital	Human	Via mouse	24	Acute Phase	2010
ANT5	Antímano	ANTHUMAN	9	Dto Capital	Human	Haemoculture	7	Acute Phase	2010
ANT5C1	Antímano	ANTHUMAN	9	Dto Capital	Human	Clone	7	Acute Phase	2010
ANT5C10	Antímano	ANTHUMAN	9	Dto Capital	Human	Clone	7	Acute Phase	2010
ANT5C2	Antímano	ANTHUMAN	9	Dto Capital	Human	Clone	7	Acute Phase	2010
ANT5C6	Antímano	ANTHUMAN	9	Dto Capital	Human	Clone	7	Acute Phase	2010
ANT5P1C4	Antímano	ANTHUMAN	9	Dto Capital	Human	Clone	7	Acute Phase	2010
ANT5P1C5	Antímano	ANTHUMAN	9	Dto Capital	Human	Clone	7	Acute Phase	2010
ANT5R	Antímano	ANTHUMAN	9	Dto Capital	Human	Via mouse	7	Acute Phase	2010
ANT6	Antímano	ANTHUMAN	7	Dto Capital	Human	Haemoculture	6	Acute Phase	2010
ANT7	Antímano	ANTHUMAN	7	Dto Capital	Human	Haemoculture	6	Acute Phase	2010
ANT7R	Antímano	ANTHUMAN	16	Dto Capital	Human	Via mouse	6	Acute Phase	2010
ANTPAN	Antímano	ANTNON-HUMAN	12	Dto Capital	Panstrongylus geniculatus	Via mouse	ND	NA	2010
ANTPC10	Antímano	ANTNON-HUMAN	12	Dto Capital	Panstrongylus geniculatus	Clone	ND	NA	2011
ANTPC12	Antímano	ANTNON-HUMAN	12	Dto Capital	Panstrongylus geniculatus	Clone	ND	NA	2011
ANTPC2	Antímano	ANTNON-HUMAN	12	Dto Capital	Panstrongylus geniculatus	Clone	ND	NA	2011
ANTPC3	Antímano	ANTNON-HUMAN	12	Dto Capital	Panstrongylus geniculatus	Clone	ND	NA	2011
ANTPC5	Antímano	ANTNON-HUMAN	4	Dto Capital	Panstrongylus geniculatus	Clone	ND	NA	2011
ANTPC8	Antímano	ANTNON-HUMAN	12	Dto Capital	Panstrongylus geniculatus	Clone	ND	NA	2011
ANTPC9	Antímano	ANTNON-HUMAN	12	Dto Capital	Panstrongylus geniculatus	Clone	ND	NA	2011
R8RC10	Antimano	ANTNON-HUMAN	2	Dto Capital	Rattus rattus	Clone	ND	NA	2010
R8RC12	Antimano	ANTNON-HUMAN	2	Dto Capital	Rattus rattus	Clone	ND	NA	2010
R8RC4	Antimano	ANTNON-HUMAN	2	Dto Capital	Rattus rattus	Clone	ND	NA	2010
R8RC5	Antimano	ANTNON-HUMAN	2	Dto Capital	Rattus rattus	Clone	ND	NA	2010
R8RC7	Antimano	ANTNON-HUMAN	2	Dto Capital	Rattus rattus	Clone	ND	NA	2010
R8RC8	Antimano	ANTNON-HUMAN	2	Dto Capital	Rattus rattus	Clone	ND	NA	2010
RATA100C	La Pastora	ANTNON-HUMAN	11	Dto Capital	Rattus rattus	Haemoculture	ND	NA	2009
RATA101C	La Pastora	ANTNON-HUMAN	18	Dto Capital	Rattus rattus	Haemoculture	ND	NA	2009
RATA101R	La Pastora	ANTNON-HUMAN	18	Dto Capital	Rattus rattus	Via mouse	ND	NA	2009
RATA102R	La Pastora	ANTNON-HUMAN	11	Dto Capital	Rattus rattus	Via mouse	ND	NA	2009
RATA103C	La Pastora	ANTNON-HUMAN	18	Dto Capital	Rattus rattus	Haemoculture	ND	NA	2009
RATA103R	La Pastora	ANTNON-HUMAN	18	Dto Capital	Rattus rattus	Via mouse	ND	NA	2009
RATA104R	La Pastora	ANTNON-HUMAN	18	Dto Capital	Rattus rattus	Via mouse	ND	NA	2009
RATA106	La Pastora	ANTNON-HUMAN	11	Dto Capital	Rattus rattus	Haemoculture	ND	NA	2009
RATA106R	La Pastora	ANTNON-HUMAN	18	Dto Capital	Rattus rattus	Via mouse	ND	NA	2009
RATA108C	La Pastora	ANTNON-HUMAN	11	Dto Capital	Rattus rattus	Haemoculture	ND	NA	2009
RATA108R	La Pastora	ANTNON-HUMAN	11	Dto Capital	Rattus rattus	Via mouse	ND	NA	2009
RATA114R	La Pastora	ANTNON-HUMAN	18	Dto Capital	Rattus rattus	Via mouse	ND	NA	2009
RATA11R	Antimano	ANTNON-HUMAN	2	Dto Capital	Rattus rattus	Via mouse	ND	NA	2010
RATA22C0	La Pastora	ANTNON-HUMAN	18	Dto Capital	Rattus rattus	Haemoculture	ND	NA	2009
RATA24C0	La Pastora	ANTNON-HUMAN	6	Dto Capital	Rattus rattus	Haemoculture	ND	NA	2009
RATA24R	La Pastora	ANTNON-HUMAN	6	Dto Capital	Rattus rattus	Via mouse	ND	NA	2009
RATA26C0	La Pastora	ANTNON-HUMAN	12	Dto Capital	Rattus rattus	Haemoculture	ND	NA	2009
RATA26R0	La Pastora	ANTNON-HUMAN	12	Dto Capital	Rattus rattus	Via mouse	ND	NA	2009
RATA27C0	La Pastora	ANTNON-HUMAN	3	Dto Capital	Rattus rattus	Haemoculture	ND	NA	2009
RATA27R0	La Pastora	ANTNON-HUMAN	3	Dto Capital	Rattus rattus	Via mouse	ND	NA	2009
RATA34C	La Pastora	ANTNON-HUMAN	3	Dto Capital	Rattus rattus	Haemoculture	ND	NA	2009
RATA4	Antimano	ANTNON-HUMAN	17	Dto Capital	Rattus rattus	Haemoculture	ND	NA	2010
RATA42	La Pastora	ANTNON-HUMAN	11	Dto Capital	Rattus rattus	Haemoculture	ND	NA	2009
RATA42a	La Pastora	ANTNON-HUMAN	18	Dto Capital	Rattus rattus	Haemoculture	ND	NA	2009
RATA42c	La Pastora	ANTNON-HUMAN	11	Dto Capital	Rattus rattus	Haemoculture	ND	NA	2009
RATA43c	La Pastora	ANTNON-HUMAN	11	Dto Capital	Rattus rattus	Haemoculture	ND	NA	2009
RATA45C0	La Pastora	ANTNON-HUMAN	18	Dto Capital	Rattus rattus	Haemoculture	ND	NA	2009
RATA46R	La Pastora	ANTNON-HUMAN	18	Dto Capital	Rattus rattus	Via mouse	ND	NA	2009
RATA47R	La Pastora	ANTNON-HUMAN	17	Dto Capital	Rattus rattus	Via mouse	ND	NA	2009
RATA4R	Antimano	ANTNON-HUMAN	17	Dto Capital	Rattus rattus	Via mouse	ND	NA	2010
RATA50C	La Pastora	ANTNON-HUMAN	4	Dto Capital	Rattus rattus	Haemoculture	ND	NA	2009
RATA50R	La Pastora	ANTNON-HUMAN	12	Dto Capital	Rattus rattus	Via mouse	ND	NA	2009
RATA53	La Pastora	ANTNON-HUMAN	18	Dto Capital	Rattus rattus	Haemoculture	ND	NA	2009
RATA53R	La Pastora	ANTNON-HUMAN	18	Dto Capital	Rattus rattus	Via mouse	ND	NA	2009
RATA54	La Pastora	ANTNON-HUMAN	11	Dto Capital	Rattus rattus	Haemoculture	ND	NA	2009
RATA54a	La Pastora	ANTNON-HUMAN	17	Dto Capital	Rattus rattus	Haemoculture	ND	NA	2009
RATA57R	La Pastora	ANTNON-HUMAN	18	Dto Capital	Rattus rattus	Via mouse	ND	NA	2009
RATA58R	La Pastora	ANTNON-HUMAN	11	Dto Capital	Rattus rattus	Via mouse	ND	NA	2009
RATA6	Antimano	ANTNON-HUMAN	17	Dto Capital	Rattus rattus	Haemoculture	ND	NA	2010
RATA67C	La Pastora	ANTNON-HUMAN	11	Dto Capital	Rattus rattus	Haemoculture	ND	NA	2009
RATA68R	La Pastora	ANTNON-HUMAN	18	Dto Capital	Rattus rattus	Via mouse	ND	NA	2009
RATA69	La Pastora	ANTNON-HUMAN	18	Dto Capital	Rattus rattus	Haemoculture	ND	NA	2009
RATA69C	La Pastora	ANTNON-HUMAN	18	Dto Capital	Rattus rattus	Haemoculture	ND	NA	2009
RATA6R	Antimano	ANTNON-HUMAN	17	Dto Capital	Rattus rattus	Via mouse	ND	NA	2009
RATA71R	La Pastora	ANTNON-HUMAN	18	Dto Capital	Rattus rattus	Via mouse	ND	NA	2009
RATA72C	La Pastora	ANTNON-HUMAN	11	Dto Capital	Rattus rattus	Haemoculture	ND	NA	2009
RATA75	La Pastora	ANTNON-HUMAN	18	Dto Capital	Rattus rattus	Haemoculture	ND	NA	2009
RATA75R	La Pastora	ANTNON-HUMAN	18	Dto Capital	Rattus rattus	Via mouse	ND	NA	2009
RATA78C	La Pastora	ANTNON-HUMAN	11	Dto Capital	Rattus rattus	Haemoculture	ND	NA	2009
RATA78R	La Pastora	ANTNON-HUMAN	18	Dto Capital	Rattus rattus	Via mouse	ND	NA	2009
RATA79R	La Pastora	ANTNON-HUMAN	18	Dto Capital	Rattus rattus	Via mouse	ND	NA	2009
RATA81C	La Pastora	ANTNON-HUMAN	11	Dto Capital	Rattus rattus	Haemoculture	ND	NA	2009
RATA81R	La Pastora	ANTNON-HUMAN	18	Dto Capital	Rattus rattus	Via mouse	ND	NA	2009
RATA83	La Pastora	ANTNON-HUMAN	18	Dto Capital	Rattus rattus	Haemoculture	ND	NA	2009
RATA84	La Pastora	ANTNON-HUMAN	11	Dto Capital	Rattus rattus	Haemoculture	ND	NA	2009
RATA88R	La Pastora	ANTNON-HUMAN	11	Dto Capital	Rattus rattus	Via mouse	ND	NA	2009
RATA8R	La Pastora	ANTNON-HUMAN	2	Dto Capital	Rattus rattus	Via mouse	ND	NA	2009
RATA92R	La Pastora	ANTNON-HUMAN	4	Dto Capital	Rattus rattus	Via mouse	ND	NA	2009
RATA93R	La Pastora	ANTNON-HUMAN	18	Dto Capital	Rattus rattus	Via mouse	ND	NA	2009
RATA96R	La Pastora	ANTNON-HUMAN	18	Dto Capital	Rattus rattus	Via mouse	ND	NA	2009
RATA97C	La Pastora	ANTNON-HUMAN	18	Dto Capital	Rattus rattus	Haemoculture	ND	NA	2009
RATA99C	La Pastora	ANTNON-HUMAN	11	Dto Capital	Rattus rattus	Haemoculture	ND	NA	2009
VE0708	La Pastora	ANTNON-HUMAN	3	Dto Capital	Panstrongylus geniculatus	Via mouse	ND	NA	2008
VE1002a	La Vega	ANTNON-HUMAN	16	Dto Capital	Panstrongylus geniculatus	Via mouse	ND	NA	2002
VE1002b	La Vega	ANTNON-HUMAN	4	Dto Capital	Panstrongylus geniculatus	Via mouse	ND	NA	2002
VE1009	La Pastora	ANTNON-HUMAN	3	Dto Capital	Panstrongylus geniculatus	Via mouse	ND	NA	2009
VE1103a	Catia	ANTNON-HUMAN	4	Dto Capital	Panstrongylus geniculatus	Via mouse	ND	NA	2003
VE1103b	Catia	ANTNON-HUMAN	16	Dto Capital	Panstrongylus geniculatus	Via mouse	ND	NA	2003
VE1178	Caricuao	ANTNON-HUMAN	4	Dto Capital	Panstrongylus geniculatus	Via mouse	ND	NA	2008
VE12008	La Pastora	ANTNON-HUMAN	4	Dto Capital	Panstrongylus geniculatus	Via mouse	ND	NA	2008
VE13408	Macarao	ANTNON-HUMAN	6	Dto Capital	Panstrongylus geniculatus	Via mouse	ND	NA	2008
VE13408b	Macarao	ANTNON-HUMAN	6	Dto Capital	Panstrongylus geniculatus	Via mouse	ND	NA	2008
VE14809	La Pastora	ANTNON-HUMAN	4	Dto Capital	Panstrongylus geniculatus	Via mouse	ND	NA	2009
VE1504a	La Pastora	ANTNON-HUMAN	3	Dto Capital	Panstrongylus geniculatus	Via mouse	ND	NA	2004
VE1504b	La Pastora	ANTNON-HUMAN	3	Dto Capital	Panstrongylus geniculatus	Via mouse	ND	NA	2004
VE2406a	la pastora	ANTNON-HUMAN	4	Dto Capital	Panstrongylus geniculatus	Via mouse	ND	NA	2006
VE2904	La Pastora	ANTNON-HUMAN	3	Dto Capital	Panstrongylus geniculatus	Via mouse	ND	NA	2004
VE2905	La Pastora	ANTNON-HUMAN	4	Dto Capital	Panstrongylus geniculatus	Via mouse	ND	NA	2005
VE32008	Carapita	ANTNON-HUMAN	12	Dto Capital	Panstrongylus geniculatus	Via mouse	ND	NA	2008
VE3307b	La Pastora	ANTNON-HUMAN	6	Dto Capital	Panstrongylus geniculatus	Via mouse	ND	NA	2007
VE3307c	La Pastora	ANTNON-HUMAN	6	Dto Capital	Panstrongylus geniculatus	Via mouse	ND	NA	2007
VE34010	Antimano	ANTNON-HUMAN	14	Dto Capital	Panstrongylus geniculatus	Via mouse	ND	NA	2010
VE38208	La Pastora	ANTNON-HUMAN	3	Dto Capital	Panstrongylus geniculatus	Via mouse	ND	NA	2008
VE38508	La Pastora	ANTNON-HUMAN	12	Dto Capital	Panstrongylus geniculatus	Via mouse	ND	NA	2008
VE45909	La Pastora	ANTNON-HUMAN	19	Dto Capital	Panstrongylus geniculatus	Via mouse	ND	NA	2008
VE49709	La Pastora	ANTNON-HUMAN	3	Dto Capital	Panstrongylus geniculatus	Via mouse	ND	NA	2009
VE55909	La Pastora	ANTNON-HUMAN	4	Dto Capital	Panstrongylus geniculatus	Via mouse	ND	NA	2009
VE5908	La Pastora	ANTNON-HUMAN	11	Dto Capital	Panstrongylus geniculatus	Via mouse	ND	NA	2008
VE8308	La Pastora	ANTNON-HUMAN	11	Dto Capital	Panstrongylus geniculatus	Via mouse	ND	NA	2008
Vqc106	Altagracia	ANTNON-HUMAN	12	Dto Capital	Panstrongylus geniculatus	Via mouse	ND	NA	2006
Vqc206	Altagracia	ANTNON-HUMAN	12	Dto Capital	Panstrongylus geniculatus	Via mouse	ND	NA	2006
Vqc406	Altagracia	ANTNON-HUMAN	12	Dto Capital	Panstrongylus geniculatus	Via mouse	ND	NA	2006
Vqc606	Altagracia	ANTNON-HUMAN	12	Dto Capital	Panstrongylus geniculatus	Via mouse	ND	NA	2006
X11841	Caracas	NA	8	Dto Capital	Human	Indirect Xendiagnosis	58	ND	2004
X10827	Guarico	NA	8	Guarico	Human	Indirect Xendiagnosis	64	CH2	2007
X11704C1-5	Guarico	NA	8	Guarico	Human	Clone	68	CH2	2008
X7082	Alatagracias de Orituco	NA	8	Guarico	Human	Indirect Xendiagnosis	46	ND	2001
X9109	Alatagracias de Orituco	NA	8	Guarico	Human	Indirect Xendiagnosis	46	ND	2002
XDMG106	Guarico	NA	6	guarico	Didelphis marsupialis	Xendiagnosis	ND	NA	2006
RPLAGUA 3	Lara	NA	4	Lara	Rhodnius prolixus	Via mouse	ND	NA	2002
X11833	Barquisimeto	NA	8	Lara	Human	Indirect Xendiagnosis	70	CH2	2006
X11541	Mérida	NA	8	Mérida	Human	Indirect Xendiagnosis	62	CH3	2007
X10462C3	Miranda	NA	8	Miranda	Human	Clone	59	CH3	2003
X10462C5	Miranda	NA	8	Miranda	Human	Clone	59	CH3	2003
X10462C7	Miranda	NA	8	Miranda	Human	Clone	59	CH3	2003
X10462C9	Miranda	NA	8	Miranda	Human	Clone	59	CH3	2003
X11250	San Francisco de Yare	NA	8	Miranda	Human	Indirect Xendiagnosis	50	CH3	2003
X12914	Miranda	NA	10	Miranda	Human	Indirect Xendiagnosis	55	CH2	2005
X12914C256	Miranda	NA	10	Miranda	Human	Clone	55	CH2	2005
X12914C7	Miranda	NA	10	Miranda	Human	Clone	55	CH2	2005
CASAEA	Mesa del Potrero	NA	10	Portuguesa	Rhodnius prolixus	Via mouse	ND	NA	2010
DMJ0108	Jabillal	NA	13	Portuguesa	Didelphis marsupialis	Xendiagnosis	ND	NA	2008
DMJ108C_2	Jabillal	NA	13	Portuguesa	Didelphis marsupialis	Clone	ND	NA	2008
DMJ108C_5	Jabillal	NA	13	Portuguesa	Didelphis marsupialis	Clone	ND	NA	2008
DMJ108C10	Jabillal	NA	13	Portuguesa	Didelphis marsupialis	Clone	ND	NA	2008
DMJ108C11	Jabillal	NA	13	Portuguesa	Didelphis marsupialis	Clone	ND	NA	2008
DMJ108C12	Jabillal	NA	13	Portuguesa	Didelphis marsupialis	Clone	ND	NA	2008
DMJ108C5	Jabillal	NA	13	Portuguesa	Didelphis marsupialis	Clone	ND	NA	2008
DMJ108C7	Jabillal	NA	13	Portuguesa	Didelphis marsupialis	Clone	ND	NA	2008
DMJ108C8	Jabillal	NA	13	Portuguesa	Didelphis marsupialis	Clone	ND	NA	2008
PERRAMARI	Mesa del Potrero	NA	19	Portuguesa	Canis familiaris	Xendiagnosis	ND	NA	2006
PJDM109	Jabillal	NA	13	Portuguesa	Didelphis marsupialis	Haemoculture	ND	NA	2009
PJDM109R	Jabillal	NA	10	Portuguesa	Didelphis marsupialis	Via mouse	ND	NA	2009
PJDM209	Jabillal	NA	13	Portuguesa	Didelphis marsupialis	Haemoculture	ND	NA	2009
PJDM209R	Jabillal	NA	10	Portuguesa	Didelphis marsupialis	Haemoculture	ND	NA	2009
PJRP209C	Jabillal	NA	10	Portuguesa	Rhodnius prolixus	Haemoculture	ND	NA	2009
PMPDM2CG	Mesa del Potrero	NA	10	Portuguesa	Didelphis marsupialis	Haemoculture	ND	NA	2010
PMPDM3	Mesa del Potrero	NA	1	Portuguesa	Didelphis marsupialis	Xendiagnosis	ND	NA	2010
PMPDM3C11	Mesa del Potrero	NA	1	Portuguesa	Didelphis marsupialis	Clone	ND	NA	2010
PMPDM3C110	Mesa del Potrero	NA	1	Portuguesa	Didelphis marsupialis	Clone	ND	NA	2010
PMPDM3C6	Mesa del Potrero	NA	1	Portuguesa	Didelphis marsupialis	Clone	ND	NA	2010
PMPDM3C7	Mesa del Potrero	NA	1	Portuguesa	Didelphis marsupialis	Clone	ND	NA	2010
PMPDM3CG	Mesa del Potrero	NA	1	Portuguesa	Didelphis marsupialis	Haemoculture	ND	NA	2010
PMPMM2	Mesa del Potrero	NA	19	Portuguesa	Mus musculus	Xendiagnosis	ND	NA	2010
PMPV1E	Mesa del Potrero	NA	19	Portuguesa	Panstrongylus geniculatus	Via mouse	ND	NA	2010
PMPV2B	Mesa del Potrero	NA	10	Portuguesa	Panstrongylus geniculatus	Via mouse	ND	NA	2010
PMPV3B	Mesa del Potrero	NA	19	Portuguesa	Panstrongylus geniculatus	Via mouse	ND	NA	2010
PMPV3B10	Mesa del Potrero	NA	19	Portuguesa	Rhodnius prolixus	Via mouse	ND	NA	2010
PMPV3C10	Mesa del Potrero	NA	19	Portuguesa	Panstrongylus geniculatus	Via mouse	ND	NA	2010
PMPV3C2	Mesa del Potrero	NA	19	Portuguesa	Panstrongylus geniculatus	Via mouse	ND	NA	2010
PMPVP25BC	Mesa del Potrero	NA	19	Portuguesa	Panstrongylus geniculatus	Via mouse	ND	NA	2010
PMPVP25BD	Mesa del Potrero	NA	19	Portuguesa	Panstrongylus geniculatus	Via mouse	ND	NA	2010
PMPVP25C	Mesa del Potrero	NA	19	Portuguesa	Panstrongylus geniculatus	Via mouse	ND	NA	2010
RDMJ0108	Jabillal	NA	13	Portuguesa	Didelphis marsupialis	Via mouse	ND	NA	2008
X8396	Portuguesa	NA	8	Portuguesa	Human	Indirect Xendiagnosis	55	CH3	2008
X8396c11	Portuguesa	NA	8	Portuguesa	Human	Clone	55	CH3	2008
X8396C3	Portuguesa	NA	8	Portuguesa	Human	Clone	55	CH3	2008
X8396C5	Portuguesa	NA	8	Portuguesa	Human	Clone	55	CH3	2008
X8396C7	Portuguesa	NA	8	Portuguesa	Human	Clone	55	CH3	2008
XPJDM109	Jabillal	NA	13	Portuguesa	Didelphis marsupialis	Xendiagnosis	ND	NA	2009
XPJDM5	Jabillal	NA	19	Portuguesa	Didelphis marsupialis	Xendiagnosis	ND	NA	2010
XPMPDM2	Mesa del Potrero	NA	10	Portuguesa	Didelphis marsupialis	Xendiagnosis	ND	NA	2010
XPMPDM5	Mesa del Potrero	NA	14	Portuguesa	Didelphis marsupialis	Xendiagnosis	ND	NA	2010
EM2106	Cumana	NA	6	Sucre	Triatoma maculata	Via mouse	ND	NA	2006
X10968	Cumanacoa	NA	8	Sucre	Human	Indirect Xendiagnosis	59	ND	2003
X11302	Cumaná	NA	8	Sucre	Human	Indirect Xendiagnosis	52	CH1	2004
X12266	Sucre	NA	8	Sucre	Human	Indirect Xendiagnosis	56	ND	2004
X8732	Cariaco	NA	8	Sucre	Human	Indirect Xendiagnosis	68	ND	2000
X12256	Táchira	NA	8	Táchira	Human	Indirect Xendiagnosis	ND	ND	2004
X8120	Táchira	NA	4	Táchira	Human	Indirect Xendiagnosis	48	CH3	2001
X10141	Trujillo	NA	8	Trujillo	Human	Indirect Xendiagnosis	63	CH1	2002
X12453	Trujillo	NA	8	Trujillo	Human	Indirect Xendiagnosis	ND	ND	2004
X8320	Trujillo	NA	8	Trujillo	Human	Indirect Xendiagnosis	63	CH1	2000
DMV112P1C3	Chichiriviche	CHICHNON-HUMAN	6	Vargas	Didelphis marsupialis	Clone	ND	NA	2012
DMV112P1C4	Chichiriviche	CHICHNON-HUMAN	6	Vargas	Didelphis marsupialis	Clone	ND	NA	2012
DMV112P1C5	Chichiriviche	CHICHNON-HUMAN	6	Vargas	Didelphis marsupialis	Clone	ND	NA	2012
DMV112P1C6	Chichiriviche	CHICHNON-HUMAN	5	Vargas	Didelphis marsupialis	Clone	ND	NA	2012
DMV112P1C7	Chichiriviche	CHICHNON-HUMAN	15	Vargas	Didelphis marsupialis	Clone	ND	NA	2012
EL	Chichiriviche	CHICHHUMAN	15	Vargas	Human	Via mouse	24	Acute Phase	2009
ELc2	Chichiriviche	CHICHHUMAN	15	Vargas	Human	Clone	24	Acute Phase	2009
ELc3	Chichiriviche	CHICHHUMAN	15	Vargas	Human	Clone	24	Acute Phase	2009
MM	Chichiriviche	CHICHHUMAN	5	Vargas	Human	Via mouse	10	Acute Phase	2009
P11	Chichiriviche	CHICHHUMAN	8	Vargas	Human	Haemoculture	11	Acute Phase	2009
P13	Chichiriviche	CHICHHUMAN	6	Vargas	Human	Haemoculture	6	Acute Phase	2009
P14	Chichiriviche	CHICHHUMAN	15	Vargas	Human	Haemoculture	11	Acute Phase	2009
P16	Chichiriviche	CHICHHUMAN	6	Vargas	Human	Haemoculture	10	Acute Phase	2009
P6	Chichiriviche	CHICHHUMAN	6	Vargas	Human	Haemoculture	12	Acute Phase	2009
PJ	Chichiriviche	CHICHHUMAN	15	Vargas	Human	Via mouse	7	Acute Phase	2009
PJc11	Chichiriviche	CHICHHUMAN	15	Vargas	Human	Clone	9	Acute Phase	2009
PJc9	Chichiriviche	CHICHHUMAN	15	Vargas	Human	Clone	9	Acute Phase	2009
VE0603	La Guaira	CHICHNON-HUMAN	4	Vargas	Panstrongylus geniculatus	Via mouse	ND	NA	2003
VE0803a	Carayaca	CHICHNON-HUMAN	14	Vargas	Panstrongylus geniculatus	Via mouse	ND	NA	2003
VE0803b	Carayaca	CHICHNON-HUMAN	14	Vargas	Panstrongylus geniculatus	Via mouse	ND	NA	2003
VE0803e	Carayaca	CHICHNON-HUMAN	14	Vargas	Panstrongylus geniculatus	Via mouse	ND	NA	2003
VE0803f	Carayaca	CHICHNON-HUMAN	14	Vargas	Panstrongylus geniculatus	Via mouse	ND	NA	2002
VE1104b	El Junquito	CHICHNON-HUMAN	4	Vargas	Panstrongylus geniculatus	Via mouse	ND	NA	2003
VE1402	Carayaca	CHICHNON-HUMAN	7	Vargas	Panstrongylus geniculatus	Via mouse	ND	NA	2002
VE1603b	Carayaca	CHICHNON-HUMAN	4	Vargas	Panstrongylus geniculatus	Via mouse	ND	NA	2003
VE1603e	Carayaca	CHICHNON-HUMAN	14	Vargas	Panstrongylus geniculatus	Via mouse	ND	NA	2003
VE1703	Carayaca	CHICHNON-HUMAN	14	Vargas	Panstrongylus geniculatus	Via mouse	ND	NA	2003
VE1903b	Carayaca	CHICHNON-HUMAN	14	Vargas	Panstrongylus geniculatus	Via mouse	ND	NA	2003
VE2702	Carayaca	CHICHNON-HUMAN	3	Vargas	Panstrongylus geniculatus	Via mouse	ND	NA	2002
VE2804	La guaira	CHICHNON-HUMAN	3	Vargas	Panstrongylus geniculatus	Via mouse	ND	NA	2004
X12058	Yaracuy	NA	8	Yaracuy	Human	Indirect Xendiagnosis	64	ND	2004
* CH identifies chronic patients. The number 1-3 severity of symtoms (3 = most severe)
